# Supplementary material for: Intranasal Administration of Extracellular Vesicles Derived from Adipose Mesenchymal Stem Cells Has Therapeutic Effect in Experimental Autoimmune Encephalomyelitis
Source: Cells. 2025 Jul 30;14(15):1172. doi: 10.3390/cells14151172 (PMC12345849; doi:10.3390/cells14151172)
Supplement: Supplementary file 1 [file cells-14-01172-s001.zip]

Archive with 1 entries (1 files):
- cells-3750540-supplementary.pdf
